# Supplementary material for: Transcriptional and epigenetic regulation of Ca2+-signaling genes in hepatitis B-derived hepatocellular carcinoma and their association with the cancer hallmarks
Source: Bioinform Adv. 2026 Jan 27;6(1):vbaf331. doi: 10.1093/bioadv/vbaf331 (PMC12866915; doi:10.1093/bioadv/vbaf331)
Supplement: vbaf331_Supplementary_Data [file vbaf331_supplementary_data.zip]

Archive with 3 entries (3 files):
- Supplementary_figures_BIOADV-2025-202.docx
- 10-Jan-2026_115850_Supplementary_figures_BIOADV-2025-202.docx
- Supplementary_Data.zip
